# Supplementary material for: Enhanced Efficacy of Gastric Cancer Treatment through Targeted Exosome Delivery of 17-DMAG Anticancer Agent
Source: Int J Mol Sci. 2024 Aug 12;25(16):8762. doi: 10.3390/ijms25168762 (PMC11354984; doi:10.3390/ijms25168762)
Supplement: Supplementary file 1 [file ijms-25-08762-s001.zip]

Archive with 1 entries (1 files):
- ijms-3037390-supplementary.pdf
